# Supplementary material for: The Effects of Online Yoga Practice on Cancer Patients: A Systematic Review
Source: Healthcare (Basel). 2025 Jan 23;13(3):225. doi: 10.3390/healthcare13030225 (PMC11817149; doi:10.3390/healthcare13030225)
Supplement: Supplementary file 1 [file healthcare-13-00225-s001.zip]

Archive with 1 entries (1 files):
- CASP evaluation.xlsx
