# Supplementary material for: The Effects of Online Yoga Practice on Cancer Patients: A Systematic Review
Source: Healthcare (Basel). 2025 Jan 23;13(3):225. doi: 10.3390/healthcare13030225 (PMC11817149; doi:10.3390/healthcare13030225)
Supplement: Supplementary file 1 [file healthcare-13-00225-s001.zip › CASP evaluation.xlsx]

## Sheet: RCT
	1) Did the study address a clearly formulated research question?	2) Was the assignment of participants to interventions randomised?	3) Were all participants who entered the study accounted for at its conclusion?	4a) Were the participants ‘blind’ to intervention they were given?	4b) Were the investigators ‘blind’ to the intervention they were giving to participants?	4c) Were the people assessing/analysing outcome/s ‘blinded’?	5) Were the study groups similar at the start of the randomised controlled trial?	6) Apart from the experimental intervention, did each study group receive the same level of care (that is, were they treated equally)?	7) . Were the effects of intervention reported comprehensively?	8) Was the precision of the estimate of the intervention or treatment effect reported?	9) Do the benefits of the experimental intervention outweigh the harms and costs?	10) Can the results be applied to your local population/in your context?	11) Would the experimental intervention provide greater value to the people in your care than any of the existing interventions?
[32]	YES	YES	YES	NO	CT	CT	CT	YES	CT	CT	CT	CT	CT	0.31
[35]	YES	YES	YES	NO	NO	NO	YES	YES	YES	CT	YES	CT	CT	0.54
[39]	YES	YES	YES	NO	YES	YES	YES	YES	YES	NO	CT	YES	YES	0.77
[43]	YES	YES	NO	NO	YES	CT	YES	YES	YES	YES	CT	YES	YES	0.69

## Sheet: Cohort
	1) Did the study address a clearly focused issue?	2) Was the cohort recruited in an acceptable way?	3) Was the exposure accurately measured to minimise bias?	4) Was the outcome accurately measured to minimise bias?	5a) Have the authors identified all important confounding factors?	5b) Have they taken account of the confounding factors in the design and/or analysis?	6a) Was the follow up of subjects complete enough?	6b) Was the follow up of subjects long enough?	7) What are the results of this study?	8) How precise are the results?	9) Do you believe the results?	10) Can the results be applied to the local population?	11) Do the results of this study fit with other available evidence?	12) What are the implications of this study for practice?
[33]	YES	NO	YES	YES	CT	NO	NO	YES	CT	YES	CT	CT	YES	CT	0.43
[34]	YES	CT	YES	YES	NO	NO	YES	YES	CT	NO	CT	CT	CT	YES	0.43
[36]	YES	NO	YES	CT	YES	CT	CT	CT	CT	CT	CT	CT	YES	CT	28.5%
[37]	YES	YES	YES	YES	CT	CT	YES	YES	CT	YES	YES	YES	YES	YES	78.5%
[40]	YES	NO	YES	YES	CT	CT	YES	CT	CT	YES	CT	CT	CT	YES	0.43
[41]	YES	YES	YES	YES	CT	CT	YES	YES	CT	YES	YES	YES	YES	YES	78.5%

## Sheet: Qualitative
	1) Was there a clear statement of the aims of the research?	2) Is a qualitative methodology appropriate?	3) Was the research design appropriate to address the aims of the research?	4) Was the recruitment strategy appropriate to the aims of the research?	5) Was the data collected in a way that addressed the research issue?	6) Has the relationship between researcher and participants been adequately considered?	7) Have ethical issues been taken into consideration?	8) Was the data analysis sufficiently rigorous?	9) Is there a clear statement of findings?	10) How valuable is the research?
[31]	YES	YES	YES	YES	YES	YES	YES	YES	YES	YES	1
[38]	YES	YES	YES	YES	YES	CT	CT	YES	YES	YES	0.8
[42]	YES	YES	CT	YES	YES	CT	YES	YES	YES	YES	0.8
[44]	YES	YES	YES	YES	YES	CT	YES	YES	YES	YES	0.9
